# Supplementary material for: CRISPR/Cas9 ribonucleoprotein mediated DNA-free genome editing in larch
Source: For Res (Fayettev). 2024 Oct 31;4:e036. doi: 10.48130/forres-0024-0033 (PMC11564729; doi:10.48130/forres-0024-0033)
Supplement: Supplementary file 1 — Supplementary data to this article can be found online. [file FR-2024-4-0033-S1.zip]

Archive with 11 entries (11 files):
- 10.48130_forres-0024-0033-Suppl-FigureS1.pdf
- 10.48130_forres-0024-0033-Suppl-FigureS2.pdf
- 10.48130_forres-0024-0033-Suppl-FigureS3.pdf
- 10.48130_forres-0024-0033-Suppl-FigureS4.pdf
- 10.48130_forres-0024-0033-Suppl-TableS1.pdf
- 10.48130_forres-0024-0033-Suppl-TableS2.pdf
- 10.48130_forres-0024-0033-Suppl-TableS3.pdf
- 10.48130_forres-0024-0033-Suppl-TableS4.pdf
- 10.48130_forres-0024-0033-Suppl-TableS5.pdf
- 10.48130_forres-0024-0033-Suppl-TableS6.pdf
- 10.48130_forres-0024-0033-Suppl-TableS7.pdf
